# Supplementary material for: Retreatment with HBV siRNA Results in Additional Reduction in HBV Antigenemia and Immune Stimulation in the AAV-HBV Mouse Model
Source: Viruses. 2024 Feb 23;16(3):347. doi: 10.3390/v16030347 (PMC10975807; doi:10.3390/v16030347)
Supplement: Supplementary file 1 [file viruses-16-00347-s001.zip]

Archive with 1 entries (1 files):
- viruses-2884141-supplementary.pdf
